# Supplementary material for: Serological evidence of Yersinia pestis infection in rodents and carnivores in Northwestern Iran
Source: PLoS Negl Trop Dis. 2023 Jan 20;17(1):e0011021. doi: 10.1371/journal.pntd.0011021 (PMC9858819; doi:10.1371/journal.pntd.0011021)
Supplement: S1 Dataset — (XLSX) [file pntd.0011021.s001.xlsx]

## Sheet: Rodent
Muesum Voucher	Species	Gender	date	province	county	Village	Latitude	Longitud	Serological ELISA (IgG)	PCR
MHHM1064	Meriones persicus	F	20.07.2019	Qazvin	Takestan	Arunqash, p4	35.8997	49.2813	Positive	Negative
MHHM1080	Meriones persicus	F	21.07.2019	Qazvin	Takestan	Arunqash, p3	35.8824	49.2974	Positive	Negative
MHHM1082	Meriones persicus	F	21.07.2019	Qazvin	Takestan	Arunqash,p4	35.8997	49.2813	Positive	Negative
MHHM1110	Meriones persicus	M	23.07.2019	Qazvin	Takestan	Arunqash, p10	35.8824	49.2974	Positive	Negative
MHHM1128	Meriones persicus	M	24.07.2019	Qazvin	Takestan	Arunqash, p9	35.8912	49.2799	Positive	Negative
MHHM1135	Meriones persicus	M	25.07.2019	Qazvin	Takestan	Arunqash, p9	35.9002	49.2931	Positive	Negative
MHHM1136	Meriones persicus	F	25.07.2019	Qazvin	Takestan	Arunqash, p14	35.9002	49.2931	Positive	Negative
MHHM1137	Meriones persicus	F	25.07.2019	Qazvin	Takestan	Arunqash, p14	35.9002	49.2931	Positive	Negative
MHHM1150	Meriones persicus	F	26.07.2019	Qazvin	Takestan	Ghermezabad,p16	35.8912	49.2799	Positive	Negative
MHHM1165	Meriones persicus	M	26.07.2019	Qazvin	Takestan	Arunqash,p14	35.8935	49.2784	Positive	Negative
MHHM1166	Meriones persicus	M	26.07.2019	Qazvin	Takestan	Arunqash,p14	35.9011	49.2819	Positive	Negative
MHHM1195	Meriones persicus	F	06.08.2019	Qazvin	Takestan	Arunqash,p9, S34	35.9011	49.2819	Positive	Negative
MHHM1308	Meriones persicus	F	08.07.2019	Qazvin	Takestan	Arunqash,p9, S6	35.9124	49.2953	Positive	Negative
MHHM1331	Meriones persicus	F	09.07.2020	Qazvin	Takestan	Arunqash,p9, S7	35.9072	49.3043	Positive	Negative
MHHM1356	Meriones persicus	F	10.07.2020	Qazvin	Takestan	Arunqash,p9, S13	35.9001	49.2976	Positive	Negative
MHHM1409	Meriones persicus	F	12.07.2020	Qazvin	Takestan	Arunqash,p9, S16	35.8965	49.2376	Positive	Negative
MHHM1427	Meriones persicus	M	13.07.2020	Qazvin	Takestan	Arunqash,p9, S14	35.9039	49.257194	Positive	Negative
MHHM1442	Meriones persicus	F	13.07.2020	Qazvin	Takestan	Arunqash,p9, S13	35.9166	49.2916	Positive	Negative
MHHM1444	Meriones persicus	M	13.07.2020	Qazvin	Takestan	Arunqash,p9, S14	35.9171	49.2923	Positive	Negative
MHHM1462	Meriones persicus	F	15.07.2020	Qazvin	Takestan	Arunqash, p9, S23	35.8891	49.241	Positive	Negative
MHHM1464	Meriones persicus	F	15.07.2020	Qazvin	Takestan	Arunqash,p9, S24	35.8934	49.2529	Positive	Negative
MHHM1496	Meriones persicus	M	17.07.2020	Qazvin	Takestan	Arunqash, p9, S27	35.9048	49.3115	Positive	Negative
MHHM1498	Meriones persicus	F	17.07.2020	Qazvin	Takestan	Arunqash, p9, S29	35.9002	49.3235	Positive	Negative
MHHM1059	Meriones persicus	M	20.07.2019	Qazvin	Takestan	Arunqash, p2	35.8847	49.2921	Not done	Negative
MHHM1067	Meriones persicus	F	20.07.2019	Qazvin	Takestan	Arunqash, p6	35.9076	49.2778	Not done	Negative
MHHM1073	Meriones persicus	F	20.07.2019	Qazvin	Takestan	Sadeghabad, p7	35.8894	49.3346	Not done	Negative
MHHM1074	Meriones persicus	F	20.07.2019	Qazvin	Takestan	Sadeghabad, p7	35.8796	49.3689	Not done	Negative
MHHM1075	Meriones persicus	M	20.07.2019	Qazvin	Takestan	Arunqash, p8	35.9005	49.2881	Not done	Negative
MHHM1092	Meriones persicus	F	22.07.2019	Qazvin	Takestan	Arunqash, p3	35.8837	49.2973	Not done	Negative
MHHM1095	Meriones persicus	M	22.07.2019	Qazvin	Takestan	Arunqash,p3	35.9091	49.2756	Not done	Negative
MHHM1103	Meriones persicus	F	23.07.2019	Qazvin	Takestan	Arunqash, p12	35.8894	49.3346	Not done	Negative
MHHM1104	Meriones persicus	F	23.07.2019	Qazvin	Takestan	Arunqash,p10	35.8796	49.3689	Not done	Negative
MHHM1141	Meriones persicus	F	25.07.2019	Qazvin	Takestan	Arunqash, p10	35.9002	49.2931	Not done	Negative
MHHM1191	Meriones persicus	F	06.08.2019	Qazvin	Takestan	Saj, p22	35.9047	49.2571	Not done	Negative
MHHM1071	Microtus qazvinensis	F	20.07.2019	Qazvin	Takestan	Arunqash,p6	35.9076	49.2778	Not done	Negative
MHHM1093	Microtus qazvinensis	F	22.07.2019	Qazvin	Takestan	Arunqash, p3	35.8837	49.2973	Not done	Negative
MHHM1094	Microtus qazvinensis	M	22.07.2019	Qazvin	Takestan	Arunqash, p11	35.8997	49.2813	Not done	Negative
MHHM1101	Microtus qazvinensis	F	23.07.2019	Qazvin	Takestan	Arunqash, p13	35.9076	49.2778	Not done	Negative
MHHM1102	Microtus qazvinensis	M	23.07.2019	Qazvin	Takestan	Arunqash, p12	35.9076	49.2778	Not done	Negative
MHHM1105	Microtus qazvinensis	M	23.07.2019	Qazvin	Takestan	Arunqash, p10	35.9005	49.2881	Not done	Negative
MHHM1142	Microtus qazvinensis	F	25.07.2019	Qazvin	Takestan	Avaj, Biab, p15	35.9002	49.2931	Not done	Negative
MHHM1187	Microtus qazvinensis	F	05.08.2019	Qazvin	Takestan	Arunqash,p9, S	35.9047	49.2571	Not done	Negative
MHHM1188	Microtus qazvinensis	M	05.08.2019	Qazvin	Takestan	Arunqash, p9	35.9047	49.2571	Not done	Negative
MHHM1063	Mus mususculus	F	20.07.2019	Qazvin	Takestan	Arunqash, p3	35.8837	49.2973	Not done	Negative
MHHM1086	Nothocricetulus migratorius	F	21.07.2019	Qazvin	Takestan	Sadeghabad, p7	35.8553	49.4301	Not done	Negative
MHHM1131	Apodemus witherbyi	F	24.07.2019	Qazvin	Takestan	Arunqash, p13	35.8891	49.296	Negative	Negative
MHHM1151	Apodemus witherbyi	F	05.08.2019	Qazvin	Takestan	Ghermezabad,p16	35.8912	49.2799	Negative	Negative
MHHM1233	Apodemus witherbyi	F	17.10.2019	Qazvin	Takestan	Ghermezabsd p17	35.893	49.2327	Negative	Negative
MHHM1234	Apodemus witherbyi	M	17.10.2019	Qazvin	Takestan	Ghermezabsd p17	35.893	49.2327	Negative	Negative
MHHM1503	Apodemus witherbyi	M	17.07.2020	Qazvin	Takestan	Ghermezabad,p17, S24	35.907	49.2353	Negative	Negative
MHHM1504	Apodemus witherbyi	F	17.07.2020	Qazvin	Takestan	Ghermezabad,p17, S24	35.907	49.2353	Negative	Negative
MHHM1244	Arvicola persicus	F	19.10.2019	Qazvin	Takestan	Ghermezabsd p17	35.9004	49.245	Negative	Negative
MHHM1248	Arvicola persicus	F	20.10.2019	Qazvin	Takestan	Ghermezabsd p17	35.9004	49.245	Negative	Negative
MHHM1486	Arvicola persicus	F	16.07.2020	Qazvin	Takestan	Ghermezabad,p17, S24	35.907	49.2353	Negative	Negative
MHHM1487	Arvicola persicus	M	16.07.2020	Qazvin	Takestan	Ghermezabad,p17, S24	35.907	49.2353	Negative	Negative
MHHM1488	Arvicola persicus	F	16.07.2020	Qazvin	Takestan	Ghermezabad,p17, S24	35.907	49.2353	Negative	Negative
MHHM1489	Arvicola persicus	M	16.07.2020	Qazvin	Takestan	Ghermezabad,p17, S24	35.907	49.2353	Negative	Negative
MHHM1249	Crocidura suaveolens	F	19.08.2019	Qazvin	Takestan	Arunqash, p26	35.8966	49.2993	Negative	Negative
MHHM1470	Crocidura suaveolens	F	15.07.2020	Qazvin	Takestan	Arunqash, p9, S15	35.8946	49.2294	Negative	Negative
MHHM1056	Meriones persicus	M	18.07.2019	Qazvin	Takestan	Sadeghabad p1	35.8553	49.4301	Negative	Negative
MHHM1057	Meriones persicus	M	19.07.2019	Qazvin	Takestan	Arunqash, p2	35.8847	49.2921	Negative	Negative
MHHM1058	Meriones persicus	M	19.07.2019	Qazvin	Takestan	Arunqash, p2	35.8847	49.2921	Negative	Negative
MHHM1060	Meriones persicus	M	20.07.2019	Qazvin	Takestan	Arunqash, p2	35.8847	49.2921	Negative	Negative
MHHM1061	Meriones persicus	M	20.07.2019	Qazvin	Takestan	Arunqash,p2	35.8847	49.2921	Negative	Negative
MHHM1062	Meriones persicus	F	20.07.2019	Qazvin	Takestan	Arunqash, p3	35.8837	49.2973	Negative	Negative
MHHM1065	Meriones persicus	F	20.07.2019	Qazvin	Takestan	Arunqash, p5	35.9091	49.2756	Negative	Negative
MHHM1068	Meriones persicus	F	20.07.2019	Qazvin	Takestan	Arunqash, p6	35.9076	49.2778	Negative	Negative
MHHM1069	Meriones persicus	F	20.07.2019	Qazvin	Takestan	Arunqash,p6	35.9076	49.2778	Negative	Negative
MHHM1070	Meriones persicus	F	20.07.2019	Qazvin	Takestan	Arunqash,p6	35.9076	49.2778	Negative	Negative
MHHM1072	Meriones persicus	F	20.07.2019	Qazvin	Takestan	Arunqash,p6	35.9076	49.2778	Negative	Negative
MHHM1078	Meriones persicus	F	20.07.2019	Qazvin	Takestan	Sadeghabad, p7	35.882	49.2938	Negative	Negative
MHHM1079	Meriones persicus	F	21.07.2019	Qazvin	Takestan	Arunqash,p3	35.8824	49.2974	Negative	Negative
MHHM1081	Meriones persicus	M	21.07.2019	Qazvin	Takestan	Arunqash,p9	35.8785	49.2969	Negative	Negative
MHHM1083	Meriones persicus	F	21.07.2019	Qazvin	Takestan	Arunqash, p4	35.8997	49.2813	Negative	Negative
MHHM1090	Meriones persicus	M	22.07.2019	Qazvin	Takestan	Arunqash,p13	35.8847	49.2921	Negative	Negative
MHHM1091	Meriones persicus	F	22.07.2019	Qazvin	Takestan	Arunqash, p3	35.8847	49.2921	Negative	Negative
MHHM1096	Meriones persicus	F	22.07.2019	Qazvin	Takestan	Arunqash,p10	35.9091	49.2756	Negative	Negative
MHHM1097	Meriones persicus	F	22.07.2019	Qazvin	Takestan	Arunqash, p10	35.9076	49.2778	Negative	Negative
MHHM1100	Meriones persicus	F	22.07.2019	Qazvin	Takestan	Sadeghabad, p7	35.9076	49.2778	Negative	Negative
MHHM1107	Meriones persicus	F	23.07.2019	Qazvin	Takestan	Arunqash,p10	35.8672	49.4059	Negative	Negative
MHHM1109	Meriones persicus	F	23.07.2019	Qazvin	Takestan	Arunqash,p10	35.8824	49.2974	Negative	Negative
MHHM1111	Meriones persicus	F	23.07.2019	Qazvin	Takestan	Arunqash, p10	35.8785	49.2969	Negative	Negative
MHHM1112	Meriones persicus	M	23.07.2019	Qazvin	Takestan	Arunqash, p10	35.8997	49.2813	Negative	Negative
MHHM1113	Meriones persicus	F	23.07.2019	Qazvin	Takestan	Arunqash, p12	35.8997	49.2813	Negative	Negative
MHHM1114	Meriones persicus	F	23.07.2019	Qazvin	Takestan	Arunqash, p12	35.8785	49.2969	Negative	Negative
MHHM1115	Meriones persicus	F	23.07.2019	Qazvin	Takestan	Arunqash,p12	35.8824	49.2974	Negative	Negative
MHHM1118	Meriones persicus	M	24.07.2019	Qazvin	Takestan	Arunqash, p12	35.8651	49.4103	Negative	Negative
MHHM1119	Meriones persicus	F	23.07.2019	Qazvin	Takestan	Arunqash, p12	35.901	49.2851	Negative	Negative
MHHM1120	Meriones persicus	M	23.07.2019	Qazvin	Takestan	Arunqash, p12	35.8853	49.2905	Negative	Negative
MHHM1121	Meriones persicus	M	23.07.2019	Qazvin	Takestan	Arunqash, p12	35.8824	49.2974	Negative	Negative
MHHM1122	Meriones persicus	M	23.07.2019	Qazvin	Takestan	Arunqash, p12	35.8837	49.2973	Negative	Negative
MHHM1123	Meriones persicus	M	24.07.2019	Qazvin	Takestan	Arunqash, p12	35.8785	49.2969	Negative	Negative
MHHM1124	Meriones persicus	F	24.07.2019	Qazvin	Takestan	Arunqash, p10	35.8847	49.2894	Negative	Negative
MHHM1125	Meriones persicus	F	24.07.2019	Qazvin	Takestan	Arunqash, p10	35.8833	49.2974	Negative	Negative
MHHM1126	Meriones persicus	M	24.07.2019	Qazvin	Takestan	Arunqash, p10	35.9002	49.2931	Negative	Negative
MHHM1127	Meriones persicus	M	24.07.2019	Qazvin	Takestan	Arunqash, p10	35.9002	49.2931	Negative	Negative
MHHM1132	Meriones persicus	F	25.07.2019	Qazvin	Takestan	Arunqash, p10	35.8912	49.2799	Negative	Negative
MHHM1138	Meriones persicus	M	25.07.2019	Qazvin	Takestan	Arunqash, p14	35.9002	49.2931	Negative	Negative
MHHM1144	Meriones persicus	M	26.07.2019	Qazvin	Takestan	Ghermezabad,p16	35.8912	49.2799	Negative	Negative
MHHM1145	Meriones persicus	F	26.07.2019	Qazvin	Takestan	Ghermezabad,p16	35.8912	49.2799	Negative	Negative
MHHM1146	Meriones persicus	F	26.07.2019	Qazvin	Takestan	Ghermezabad,p16	35.8587	49.4255	Negative	Negative
MHHM1149	Meriones persicus	F	26.07.2019	Qazvin	Takestan	Ghermezabad,p16	35.8912	49.2799	Negative	Negative
MHHM1154	Meriones persicus	F	26.07.2019	Qazvin	Takestan	Ghermezabad,p17	35.9002	49.2931	Negative	Negative
MHHM1155	Meriones persicus	F	26.07.2019	Qazvin	Takestan	Ghermezabad,p17	35.9002	49.2931	Negative	Negative
MHHM1156	Meriones persicus	F	26.07.2019	Qazvin	Takestan	Ghermezabad,p17	35.9002	49.2931	Negative	Negative
MHHM1157	Meriones persicus	F	26.07.2019	Qazvin	Takestan	Ghermezabad,p17	35.9002	49.2931	Negative	Negative
MHHM1158	Meriones persicus	F	26.07.2019	Qazvin	Takestan	Ghermezabad,p17	35.8889	49.2773	Negative	Negative
MHHM1159	Meriones persicus	F	26.07.2019	Qazvin	Takestan	Ghermezabad,p17	35.8834	49.2919	Negative	Negative
MHHM1160	Meriones persicus	F	26.07.2019	Qazvin	Takestan	Ghermezabad,p17	35.8986	49.2909	Negative	Negative
MHHM1161	Meriones persicus	F	26.07.2019	Qazvin	Takestan	Ghermezabad,p17	35.8986	49.2909	Negative	Negative
MHHM1162	Meriones persicus	M	26.07.2019	Qazvin	Takestan	Ghermezabad,p17	35.9002	49.2931	Negative	Negative
MHHM1163	Meriones persicus	M	26.07.2019	Qazvin	Takestan	Arunqash, p14	35.8935	49.2784	Negative	Negative
MHHM1164	Meriones persicus	M	26.07.2019	Qazvin	Takestan	Arunqash,p14	35.8935	49.2784	Negative	Negative
MHHM1167	Meriones persicus	F	26.07.2019	Qazvin	Takestan	Arunqash,p14	35.9011	49.2819	Negative	Negative
MHHM1168	Meriones persicus	F	26.07.2019	Qazvin	Takestan	Arunqash,p14	35.9011	49.2819	Negative	Negative
MHHM1169	Meriones persicus	F	26.07.2019	Qazvin	Takestan	Ghermezabad, p17	35.8935	49.2784	Negative	Negative
MHHM1172	Meriones persicus	M	05.08.2019	Qazvin	Takestan	Arunqash,p9, S	35.6908	49.1515	Negative	Negative
MHHM1173	Meriones persicus	M	05.08.2019	Qazvin	Takestan	Arunqash,p9, S	35.8995	49.2359	Negative	Negative
MHHM1174	Meriones persicus	M	05.08.2019	Qazvin	Takestan	Arunqash,p9, S	35.8995	49.2359	Negative	Negative
MHHM1175	Meriones persicus	M	05.08.2019	Qazvin	Takestan	Arunqash,p9, S	35.8995	49.2359	Negative	Negative
MHHM1176	Meriones persicus	M	05.08.2019	Qazvin	Takestan	Arunqash,p9, S	35.8995	49.2359	Negative	Negative
MHHM1177	Meriones persicus	M	05.08.2019	Qazvin	Takestan	Ghermezabad,p17, S	35.8995	49.2359	Negative	Negative
MHHM1178	Meriones persicus	F	05.08.2019	Qazvin	Takestan	Ghermezabad,p17, S	35.8995	49.2359	Negative	Negative
MHHM1179	Meriones persicus	M	05.08.2019	Qazvin	Takestan	Ghermezabad,p17, S	35.8995	49.2359	Negative	Negative
MHHM1181	Meriones persicus	M	05.08.2019	Qazvin	Takestan	Ghermezabad,p17, S	35.8995	49.2359	Negative	Negative
MHHM1182	Meriones persicus	M	05.08.2019	Qazvin	Takestan	Ghermezabad,p17, S	35.9047	49.2571	Negative	Negative
MHHM1183	Meriones persicus	M	05.08.2019	Qazvin	Takestan	Saj, p18, S	35.9047	49.2571	Negative	Negative
MHHM1184	Meriones persicus	F	05.08.2019	Qazvin	Takestan	Saj, p18, S	35.9047	49.2571	Negative	Negative
MHHM1185	Meriones persicus	M	05.08.2019	Qazvin	Takestan	Orneh, p19, S	35.9047	49.2571	Negative	Negative
MHHM1186	Meriones persicus	M	05.08.2019	Qazvin	Takestan	Orneh,p19, S	35.9047	49.2571	Negative	Negative
MHHM1190	Meriones persicus	M	06.08.2019	Qazvin	Takestan	Khandab,p21	35.9047	49.2571	Negative	Negative
MHHM1193	Meriones persicus	M	06.08.2019	Qazvin	Takestan	Hydarieh, p23, S39	35.9011	49.2819	Negative	Negative
MHHM1194	Meriones persicus	M	06.08.2019	Qazvin	Takestan	Arunqash,p9, S33	35.9011	49.2819	Negative	Negative
MHHM1196	Meriones persicus	F	06.08.2019	Qazvin	Takestan	Arunqash,p9, S34	35.9011	49.2819	Negative	Negative
MHHM1197	Meriones persicus	M	06.08.2019	Qazvin	Takestan	Ghermezabad,p17, S35	35.9011	49.2819	Negative	Negative
MHHM1198	Meriones persicus	M	06.08.2019	Qazvin	Takestan	Ghermezabad,p17, S35	35.9011	49.2819	Negative	Negative
MHHM1199	Meriones persicus	M	07.08.2019	Qazvin	Takestan	Shaklin, p21, S43	35.9047	49.2571	Negative	Negative
MHHM1200	Meriones persicus	M	07.08.2019	Qazvin	Takestan	Arunqash,p9, S41	35.8976	49.32	Negative	Negative
MHHM1201	Meriones persicus	M	07.08.2019	Qazvin	Takestan	Arunqash,p9, S41	35.8976	49.32	Negative	Negative
MHHM1202	Meriones persicus	M	07.08.2019	Qazvin	Takestan	Arunqash,p9, S41	35.8976	49.32	Negative	Negative
MHHM1203	Meriones persicus	M	07.08.2019	Qazvin	Takestan	Arunqash,p9, S41	35.8976	49.32	Negative	Negative
MHHM1204	Meriones persicus	M	07.08.2019	Qazvin	Takestan	Arunqash,p9, S40	35.8989	49.3111	Negative	Negative
MHHM1205	Meriones persicus	M	07.08.2019	Qazvin	Takestan	Arunqash,p9, S40	35.8989	49.3111	Negative	Negative
MHHM1206	Meriones persicus	M	07.08.2019	Qazvin	Takestan	Arunqash,p9, S40	35.8989	49.3111	Negative	Negative
MHHM1207	Meriones persicus	M	07.08.2019	Qazvin	Takestan	Arunqash,p9, S40	35.8989	49.3111	Negative	Negative
MHHM1208	Meriones persicus	M	07.08.2019	Qazvin	Takestan	Arunqash,p9, S40	35.8989	49.3111	Negative	Negative
MHHM1209	Meriones persicus	M	07.08.2019	Qazvin	Takestan	Arunqash,p9, S40	35.8989	49.3111	Negative	Negative
MHHM1219	Meriones persicus	M	15.10.2019	Qazvin	Takestan	Arunqash, p9	35.9134	49.2948	Negative	Negative
MHHM1220	Meriones persicus	F	15.10.2019	Qazvin	Takestan	Arunqash, p9	35.9134	49.2948	Negative	Negative
MHHM1221	Meriones persicus	M	15.10.2019	Qazvin	Takestan	Arunqash, p9	35.9134	49.2948	Negative	Negative
MHHM1222	Meriones persicus	F	15.10.2019	Qazvin	Takestan	Arunqash, p9	35.9134	49.2948	Negative	Negative
MHHM1223	Meriones persicus	F	15.10.2019	Qazvin	Takestan	Arunqash, p9	35.9134	49.2948	Negative	Negative
MHHM1224	Meriones persicus	F	15.10.2019	Qazvin	Takestan	Arunqash, p9	35.9134	49.2948	Negative	Negative
MHHM1227	Meriones persicus	F	16.10.2019	Qazvin	Takestan	Arunqash, p9	35.908	49.3009	Negative	Negative
MHHM1228	Meriones persicus	M	16.10.2019	Qazvin	Takestan	Arunqash, p9	35.908	49.3009	Negative	Negative
MHHM1229	Meriones persicus	F	16.10.2019	Qazvin	Takestan	Arunqash, p9	35.908	49.3009	Negative	Negative
MHHM1230	Meriones persicus	M	16.10.2019	Qazvin	Takestan	Arunqash, p9	35.908	49.3009	Negative	Negative
MHHM1231	Meriones persicus	M	17.10.2019	Qazvin	Takestan	Ghermezabsd p17	35.8971	49.2375	Negative	Negative
MHHM1232	Meriones persicus	M	17.10.2019	Qazvin	Takestan	Ghermezabsd p17	35.8971	49.2375	Negative	Negative
MHHM1237	Meriones persicus	F	17.10.2019	Qazvin	Takestan	Ghermezabsd p17	35.8971	49.2375	Negative	Negative
MHHM1238	Meriones persicus	F	18.10.2019	Qazvin	Takestan	Ghermezabsd p17	35.9049	49.2566	Negative	Negative
MHHM1239	Meriones persicus	F	18.10.2019	Qazvin	Takestan	Ghermezabsd p17	35.9049	49.2566	Negative	Negative
MHHM1240	Meriones persicus	M	18.10.2019	Qazvin	Takestan	Ghermezabsd p17	35.9049	49.2566	Negative	Negative
MHHM1241	Meriones persicus	M	18.10.2019	Qazvin	Takestan	Ghermezabsd p17	35.9049	49.2566	Negative	Negative
MHHM1242	Meriones persicus	M	19.10.2019	Qazvin	Takestan	Ghermezabsd p17	35.9049	49.2566	Negative	Negative
MHHM1245	Meriones persicus	F	19.10.2019	Qazvin	Takestan	Arunqash, p9	35.8888	49.2957	Negative	Negative
MHHM1246	Meriones persicus	M	19.10.2019	Qazvin	Takestan	Arunqash, p9	35.8888	49.2957	Negative	Negative
MHHM1247	Meriones persicus	M	20.10.2019	Qazvin	Takestan	Arunqash, p9	35.8935	49.2784	Negative	Negative
MHHM1250	Meriones persicus	F	21.10.2019	Qazvin	Takestan	Arunqash, p9	35.8853	49.2905	Negative	Negative
MHHM1251	Meriones persicus	M	21.10.2019	Qazvin	Takestan	Arunqash, p9	35.8935	49.2784	Negative	Negative
MHHM1252	Meriones persicus	F	21.10.2019	Qazvin	Takestan	Arunqash, p9	35.8935	49.2784	Negative	Negative
MHHM1294	Meriones persicus	M	07.07.2019	Qazvin	Takestan	Arunqash,p9, S1	35.9065	49.3009	Negative	Negative
MHHM1295	Meriones persicus	F	07.07.2019	Qazvin	Takestan	Arunqash,p9, S3	35.9084	49.3012	Negative	Negative
MHHM1297	Meriones persicus	F	07.07.2019	Qazvin	Takestan	Arunqash,p9, S3	35.8767	49.2915	Negative	Negative
MHHM1298	Meriones persicus	F	07.07.2019	Qazvin	Takestan	Arunqash,p9, S6	35.8862	49.3011	Negative	Negative
MHHM1301	Meriones persicus	F	08.07.2019	Qazvin	Takestan	Arunqash,p9, S1	35.9065	49.3009	Negative	Negative
MHHM1303	Meriones persicus	F	08.07.2019	Qazvin	Takestan	Arunqash,p9, S2	35.9083	49.301	Negative	Negative
MHHM1304	Meriones persicus	F	08.07.2019	Qazvin	Takestan	Arunqash,p9, S2	35.9083	49.301	Negative	Negative
MHHM1305	Meriones persicus	F	08.07.2019	Qazvin	Takestan	Arunqash,p9, S3	35.9084	49.3012	Negative	Negative
MHHM1309	Meriones persicus	M	07.07.2020	Qazvin	Takestan	Arunqash,p9, S6	35.8862	49.3011	Negative	Negative
MHHM1313	Meriones persicus	M	09.07.2019	Qazvin	Takestan	Arunqash,p9, S11	35.8888	49.2704	Negative	Negative
MHHM1314	Meriones persicus	M	09.07.2019	Qazvin	Takestan	Arunqash,p9, S11	35.8888	49.2704	Negative	Negative
MHHM1317	Meriones persicus	F	09.07.2019	Qazvin	Takestan	Arunqash,p9, S9	35.8826	49.2936	Negative	Negative
MHHM1318	Meriones persicus	M	08.07.2020	Qazvin	Takestan	Arunqash,p9, S1	35.9065	49.3009	Negative	Negative
MHHM1319	Meriones persicus	F	09.07.2019	Qazvin	Takestan	Arunqash,p9, S2	35.9083	49.301	Negative	Negative
MHHM1321	Meriones persicus	M	09.07.2020	Qazvin	Takestan	Arunqash,p9, S11	35.8888	49.2704	Negative	Negative
MHHM1324	Meriones persicus	F	09.07.2020	Qazvin	Takestan	Arunqash,p9, S12	35.8994	49.2935	Negative	Negative
MHHM1325	Meriones persicus	M	08.07.2020	Qazvin	Takestan	Arunqash,p9, S12	35.8994	49.2935	Negative	Negative
MHHM1330	Meriones persicus	F	09.07.2020	Qazvin	Takestan	Arunqash,p9, S7	35.9072	49.3043	Negative	Negative
MHHM1332	Meriones persicus	F	09.07.2020	Qazvin	Takestan	Arunqash,p9, S8	35.9081	49.3034	Negative	Negative
MHHM1333	Meriones persicus	F	09.07.2020	Qazvin	Takestan	Arunqash,p9, S8	35.9081	49.3034	Negative	Negative
MHHM1334	Meriones persicus	M	09.07.2020	Qazvin	Takestan	Arunqash,p9, S8	35.9081	49.3034	Negative	Negative
MHHM1335	Meriones persicus	M	08.07.2020	Qazvin	Takestan	Arunqash,p9, S8	35.9081	49.3034	Negative	Negative
MHHM1336	Meriones persicus	F	08.07.2020	Qazvin	Takestan	Arunqash,p9, S8	35.9081	49.3034	Negative	Negative
MHHM1337	Meriones persicus	F	08.07.2020	Qazvin	Takestan	Arunqash,p9, S8	35.9081	49.3034	Negative	Negative
MHHM1338	Meriones persicus	M	08.07.2020	Qazvin	Takestan	Arunqash,p9, S8	35.9081	49.3034	Negative	Negative
MHHM1339	Meriones persicus	F	08.07.2020	Qazvin	Takestan	Arunqash,p9, S8	35.9081	49.3034	Negative	Negative
MHHM1340	Meriones persicus	F	08.07.2020	Qazvin	Takestan	Arunqash,p9, S8	35.9081	49.3034	Negative	Negative
MHHM1341	Meriones persicus	M	08.07.2020	Qazvin	Takestan	Arunqash,p9, S8	35.9081	49.3034	Negative	Negative
MHHM1346	Meriones persicus	F	09.07.2020	Qazvin	Takestan	Arunqash,p9, S10	35.8922	49.274	Negative	Negative
MHHM1347	Meriones persicus	M	09.07.2020	Qazvin	Takestan	Arunqash,p9, S11	35.8889	49.2704	Negative	Negative
MHHM1348	Meriones persicus	M	09.07.2020	Qazvin	Takestan	Khandab, p24	35.8885	49.3857	Negative	Negative
MHHM1349	Meriones persicus	M	10.07.2020	Qazvin	Takestan	Arunqash,p9, S12	35.8994	49.2935	Negative	Negative
MHHM1350	Meriones persicus	M	10.07.2020	Qazvin	Takestan	Arunqash,p9, S12	35.8994	49.2935	Negative	Negative
MHHM1354	Meriones persicus	M	09.07.2020	Qazvin	Takestan	Arunqash,p9, S12	35.8994	49.2935	Negative	Negative
MHHM1355	Meriones persicus	M	09.07.2020	Qazvin	Takestan	Arunqash,p9, S13	35.9001	49.2976	Negative	Negative
MHHM1357	Meriones persicus	M	10.07.2020	Qazvin	Takestan	Arunqash,p9, S13	35.9001	49.2976	Negative	Negative
MHHM1363	Meriones persicus	M	10.07.2020	Qazvin	Takestan	Arunqash,p9, S8	35.9081	49.3034	Negative	Negative
MHHM1364	Meriones persicus	M	10.07.2020	Qazvin	Takestan	Arunqash,p9, S8	35.9081	49.3034	Negative	Negative
MHHM1365	Meriones persicus	M	10.07.2020	Qazvin	Takestan	Arunqash,p9, S8	35.9081	49.3034	Negative	Negative
MHHM1366	Meriones persicus	M	10.07.2020	Qazvin	Takestan	Arunqash,p9, S8	35.9081	49.3034	Negative	Negative
MHHM1367	Meriones persicus	F	10.07.2020	Qazvin	Takestan	Arunqash,p9, S8	35.9081	49.3034	Negative	Negative
MHHM1368	Meriones persicus	M	10.07.2020	Qazvin	Takestan	Khandab, p24	35.8885	49.3857	Negative	Negative
MHHM1369	Meriones persicus	M	11.07.2020	Qazvin	Takestan	Arunqash,p9, S16	35.8965	49.2376	Negative	Negative
MHHM1370	Meriones persicus	F	11.07.2020	Qazvin	Takestan	Arunqash,p9, S12	35.8994	49.2935	Negative	Negative
MHHM1371	Meriones persicus	M	11.07.2020	Qazvin	Takestan	Arunqash,p9, S12	35.8994	49.2935	Negative	Negative
MHHM1372	Meriones persicus	F	11.07.2020	Qazvin	Takestan	Arunqash,p9, S12	35.904	49.2572	Negative	Negative
MHHM1373	Meriones persicus	M	11.07.2020	Qazvin	Takestan	Arunqash,p9, S14	35.904	49.2572	Negative	Negative
MHHM1374	Meriones persicus	F	11.07.2020	Qazvin	Takestan	Arunqash,p9, S14	35.904	49.2572	Negative	Negative
MHHM1376	Meriones persicus	F	11.07.2020	Qazvin	Takestan	Arunqash,p9, S14	35.904	49.2572	Negative	Negative
MHHM1377	Meriones persicus	M	11.07.2020	Qazvin	Takestan	Arunqash,p9, S14	35.904	49.2572	Negative	Negative
MHHM1378	Meriones persicus	M	11.07.2020	Qazvin	Takestan	Arunqash,p9, S14	35.904	49.2572	Negative	Negative
MHHM1379	Meriones persicus	M	11.07.2020	Qazvin	Takestan	Arunqash,p9, S14	35.904	49.2572	Negative	Negative
MHHM1380	Meriones persicus	M	11.07.2020	Qazvin	Takestan	Arunqash,p9, S14	35.904	49.2572	Negative	Negative
MHHM1381	Meriones persicus	M	11.07.2020	Qazvin	Takestan	Arunqash,p9, S14	35.904	49.2572	Negative	Negative
MHHM1382	Meriones persicus	M	11.07.2020	Qazvin	Takestan	Arunqash,p9, S14	35.904	49.2572	Negative	Negative
MHHM1383	Meriones persicus	M	11.07.2020	Qazvin	Takestan	Arunqash,p9, S14	35.904	49.2572	Negative	Negative
MHHM1384	Meriones persicus	M	11.07.2020	Qazvin	Takestan	Arunqash,p9, S14	35.904	49.2572	Negative	Negative
MHHM1385	Meriones persicus	M	11.07.2020	Qazvin	Takestan	Arunqash,p9, S14	35.904	49.2572	Negative	Negative
MHHM1386	Meriones persicus	F	11.07.2020	Qazvin	Takestan	Arunqash,p9, S14	35.9008	49.2949	Negative	Negative
MHHM1387	Meriones persicus	M	11.07.2020	Qazvin	Takestan	Arunqash,p9, S17	35.9008	49.2949	Negative	Negative
MHHM1388	Meriones persicus	M	11.07.2020	Qazvin	Takestan	Arunqash,p9, S17	35.9008	49.2949	Negative	Negative
MHHM1389	Meriones persicus	F	11.07.2020	Qazvin	Takestan	Arunqash,p9, S17	35.91	49.3086	Negative	Negative
MHHM1390	Meriones persicus	F	11.07.2020	Qazvin	Takestan	Arunqash,p9, S9	35.91	49.3086	Negative	Negative
MHHM1391	Meriones persicus	M	11.07.2020	Qazvin	Takestan	Arunqash,p9, S9	35.91	49.3086	Negative	Negative
MHHM1392	Meriones persicus	M	11.07.2020	Qazvin	Takestan	Arunqash,p9, S11	35.9142	49.2955	Negative	Negative
MHHM1396	Meriones persicus	M	11.07.2020	Qazvin	Takestan	Khandab, p24	35.9007	49.369	Negative	Negative
MHHM1398	Meriones persicus	M	11.07.2020	Qazvin	Takestan	Arunqash,p9, S11	35.9142	49.2955	Negative	Negative
MHHM1399	Meriones persicus	M	11.07.2020	Qazvin	Takestan	Arunqash,p9, S11	35.9142	49.2955	Negative	Negative
MHHM1400	Meriones persicus	M	12.07.2020	Qazvin	Takestan	Arunqash,p9, S14	35.904	49.2572	Negative	Negative
MHHM1401	Meriones persicus	M	12.07.2020	Qazvin	Takestan	Arunqash, p9, S14	35.904	49.2572	Negative	Negative
MHHM1402	Meriones persicus	M	12.07.2020	Qazvin	Takestan	Arunqash,p9, S14	35.904	49.2572	Negative	Negative
MHHM1403	Meriones persicus	M	12.07.2020	Qazvin	Takestan	Arunqash,p9, S14	35.904	49.2572	Negative	Negative
MHHM1404	Meriones persicus	M	12.07.2020	Qazvin	Takestan	Arunqash,p9, S14	35.904	49.2572	Negative	Negative
MHHM1406	Meriones persicus	M	12.07.2020	Qazvin	Takestan	Arunqash,p9, S16	35.8965	49.2376	Negative	Negative
MHHM1407	Meriones persicus	M	12.07.2020	Qazvin	Takestan	Arunqash,p9, S16	35.8965	49.2376	Negative	Negative
MHHM1408	Meriones persicus	M	12.07.2020	Qazvin	Takestan	Arunqash,p9, S16	35.8965	49.2376	Negative	Negative
MHHM1412	Meriones persicus	M	12.07.2020	Qazvin	Takestan	Arunqash,p9, S17	35.9008	49.2949	Negative	Negative
MHHM1413	Meriones persicus	M	12.07.2020	Qazvin	Takestan	Arunqash,p9, S17	35.9008	49.2949	Negative	Negative
MHHM1416	Meriones persicus	F	12.07.2020	Qazvin	Takestan	Arunqash,p9, S18	35.8903	49.2365	Negative	Negative
MHHM1421	Meriones persicus	M	12.07.2020	Qazvin	Takestan	Arunqash,p9, S11	35.9142	49.2955	Negative	Negative
MHHM1423	Meriones persicus	F	12.07.2020	Qazvin	Takestan	Arunqash,p9, S11	35.9142	49.2955	Negative	Negative
MHHM1424	Meriones persicus	M	12.07.2020	Qazvin	Takestan	Arunqash,p9, S11	35.9142	49.2955	Negative	Negative
MHHM1426	Meriones persicus	M	13.07.2020	Qazvin	Takestan	Arunqash,p9, S11	35.9039	49.257194	Negative	Negative
MHHM1432	Meriones persicus	F	13.07.2020	Qazvin	Takestan	Arunqash,p9, S18	35.8903	49.2365	Negative	Negative
MHHM1435	Meriones persicus	F	13.07.2020	Qazvin	Takestan	Arunqash,p9, S20	35.8856	49.2406	Negative	Negative
MHHM1436	Meriones persicus	F	13.07.2020	Qazvin	Takestan	Arunqash,p9, S20	35.8856	49.2406	Negative	Negative
MHHM1437	Meriones persicus	M	13.07.2020	Qazvin	Takestan	Arunqash,p9, S15	35.8883	49.3782	Negative	Negative
MHHM1438	Meriones persicus	F	13.07.2020	Qazvin	Takestan	Arunqash,p9, S15	35.8883	49.3782	Negative	Negative
MHHM1439	Meriones persicus	M	13.07.2020	Qazvin	Takestan	Arunqash,p9, S12	35.9124	49.2952	Negative	Negative
MHHM1440	Meriones persicus	M	13.07.2020	Qazvin	Takestan	Arunqash,p9, S12	35.9124	49.2952	Negative	Negative
MHHM1441	Meriones persicus	F	13.07.2020	Qazvin	Takestan	Arunqash,p9, S12	35.9124	49.2952	Negative	Negative
MHHM1443	Meriones persicus	M	13.07.2020	Qazvin	Takestan	Arunqash,p9, S13	35.9166	49.2916	Negative	Negative
MHHM1445	Meriones persicus	F	13.07.2020	Qazvin	Takestan	Arunqash,p9, S15	35.8883	49.3782	Negative	Negative
MHHM1448	Meriones persicus	M	14.07.2020	Qazvin	Takestan	Arunqash,p9, S16	35.8892	49.302	Negative	Negative
MHHM1449	Meriones persicus	M	14.07.2020	Qazvin	Takestan	Arunqash,p9, S17	35.8881	49.3027	Negative	Negative
MHHM1450	Meriones persicus	F	14.07.2020	Qazvin	Takestan	Arunqash,p9, S18	35.8878	49.3018	Negative	Negative
MHHM1452	Meriones persicus	F	14.07.2020	Qazvin	Takestan	Arunqash,p9, S19	35.8868	49.3034	Negative	Negative
MHHM1453	Meriones persicus	M	14.07.2020	Qazvin	Takestan	Arunqash,p9, S19	35.8868	49.3034	Negative	Negative
MHHM1454	Meriones persicus	F	14.07.2020	Qazvin	Takestan	Arunqash,p9, S19	35.8868	49.3034	Negative	Negative
MHHM1455	Meriones persicus	M	14.07.2020	Qazvin	Takestan	Arunqash,p9, S19	35.8868	49.3034	Negative	Negative
MHHM1456	Meriones persicus	F	14.07.2020	Qazvin	Takestan	Arunqash,p9, S19	35.8868	49.3034	Negative	Negative
MHHM1457	Meriones persicus	F	14.07.2020	Qazvin	Takestan	Arunqash,p9, S20	35.8888	49.2391	Negative	Negative
MHHM1459	Meriones persicus	F	11.07.2020	Qazvin	Takestan	Arunqash,p9, S17	35.8881	49.3027	Negative	Negative
MHHM1460	Meriones persicus	F	15.07.2020	Qazvin	Takestan	Arunqash,p9, S18	35.8881	49.3027	Negative	Negative
MHHM1463	Meriones persicus	M	15.07.2020	Qazvin	Takestan	Arunqash, p9, S24	35.8934	49.2529	Negative	Negative
MHHM1465	Meriones persicus	M	15.07.2020	Qazvin	Takestan	Arunqash,p9, S25	35.9052	49.2684	Negative	Negative
MHHM1466	Meriones persicus	F	15.07.2020	Qazvin	Takestan	Arunqash, p9, S25	35.9052	49.2684	Negative	Negative
MHHM1468	Meriones persicus	M	15.07.2020	Qazvin	Takestan	Khandab, p24	35.8978	49.386	Negative	Negative
MHHM1472	Meriones persicus	F	16.07.2020	Qazvin	Takestan	Arunqash, p9, S24	35.8934	49.2529	Negative	Negative
MHHM1473	Meriones persicus	M	16.07.2020	Qazvin	Takestan	Arunqash, p9, S24	35.8934	49.2529	Negative	Negative
MHHM1475	Meriones persicus	F	16.07.2020	Qazvin	Takestan	Arunqash, p9, S25	35.9052	49.2684	Negative	Negative
MHHM1480	Meriones persicus	M	16.07.2020	Qazvin	Takestan	Arunqash,p9, S27	35.9048	49.3115	Negative	Negative
MHHM1481	Meriones persicus	M	16.07.2020	Qazvin	Takestan	Arunqash, p9, S25	35.9052	49.2684	Negative	Negative
MHHM1482	Meriones persicus	F	16.07.2020	Qazvin	Takestan	Arunqash, p9, S23	35.8891	49.241	Negative	Negative
MHHM1483	Meriones persicus	F	16.07.2020	Qazvin	Takestan	Arunqash, p9, S22	35.8888	49.2391	Negative	Negative
MHHM1484	Meriones persicus	F	16.07.2020	Qazvin	Takestan	Arunqash, p9, S23	35.8954	49.2985	Negative	Negative
MHHM1491	Meriones persicus	F	16.07.2020	Qazvin	Takestan	Ghermezabad,p17, S24	35.8991	49.2435	Negative	Negative
MHHM1493	Meriones persicus	F	16.07.2020	Qazvin	Takestan	Ghermezabad,p17, S25	35.8991	49.2435	Negative	Negative
MHHM1495	Meriones persicus	F	17.07.2020	Qazvin	Takestan	Arunqash, p9, S27	35.9048	49.3115	Negative	Negative
MHHM1497	Meriones persicus	F	17.07.2020	Qazvin	Takestan	Arunqash, p9, S27	35.9048	49.3115	Negative	Negative
MHHM1499	Meriones persicus	M	17.07.2020	Qazvin	Takestan	Arunqash,p9, S29	35.9002	49.3235	Negative	Negative
MHHM1500	Meriones persicus	M	17.07.2020	Qazvin	Takestan	Arunqash, p9, S30	35.8842	49.2375	Negative	Negative
MHHM1501	Meriones persicus	F	17.07.2020	Qazvin	Takestan	Arunqash, p9, S30	35.8842	49.2375	Negative	Negative
MHHM1502	Meriones persicus	M	17.07.2020	Qazvin	Takestan	Arunqash, p9, S30	35.8842	49.2375	Negative	Negative
MHHM1507	Meriones persicus	F	17.07.2020	Qazvin	Takestan	Arunqash, p9, S25	35.8991	49.2435	Negative	Negative
MHHM1508	Meriones persicus	F	17.07.2020	Qazvin	Takestan	Arunqash, p9, S25	35.8991	49.2435	Negative	Negative
MHHM1510	Meriones persicus	F	17.07.2020	Qazvin	Takestan	Khandab,p24	35.8955	49.3802	Negative	Negative
MHHM1352	Meriones persicus	M	10.07.2020	Qazvin	Takestan	Arunqash,p9, S13	35.9001	49.2976	Negative	Negative
MHHM1253	Meriones tristrami	F	20.07.2020	Qazvin	Takestan	Arunqash, p9	35.8766	49.2979	Negative	Negative
MHHM1133	Meriones vinogradovi	M	25.07.2019	Qazvin	Takestan	Arunqash, p9	35.8912	49.2799	Negative	Negative
MHHM1134	Meriones vinogradovi	F	25.07.2019	Qazvin	Takestan	Arunqash, p9	35.9002	49.2931	Negative	Negative
MHHM1139	Meriones vinogradovi	F	25.07.2019	Qazvin	Takestan	Arunqash, p9	35.9002	49.2931	Negative	Negative
MHHM1140	Meriones vinogradovi	M	25.07.2019	Qazvin	Takestan	Arunqash, p9	35.9002	49.2931	Negative	Negative
MHHM1478	Meriones vinogradovi	M	17.11.2020	Qazvin	Takestan	Arunqash, p9, S26	35.9022	49.283	Negative	Negative
MHHM1494	Meriones vinogradovi	M	17.11.2020	Qazvin	Takestan	Arunqash, p9, S26	35.9022	49.283	Negative	Negative
MHHM1066	Microtus qazvinensis	F	20.07.2019	Qazvin	Takestan	Arunqash, p5	35.9091	49.2756	Negative	Negative
MHHM1084	Microtus qazvinensis	M	21.07.2019	Qazvin	Takestan	Arunqash, p9	35.8785	49.2969	Negative	Negative
MHHM1085	Microtus qazvinensis	F	21.07.2019	Qazvin	Takestan	Arunqash,p3	35.8824	49.2974	Negative	Negative
MHHM1088	Microtus qazvinensis	F	21.07.2019	Qazvin	Takestan	Arunqash, p10	35.8847	49.2921	Negative	Negative
MHHM1089	Microtus qazvinensis	M	22.07.2019	Qazvin	Takestan	Arunqash, p10	35.8847	49.2921	Negative	Negative
MHHM1106	Microtus qazvinensis	M	23.07.2019	Qazvin	Takestan	Arunqash,p10	35.8672	49.4059	Negative	Negative
MHHM1108	Microtus qazvinensis	F	23.07.2019	Qazvin	Takestan	Arunqash, p10	35.882	49.2938	Negative	Negative
MHHM1129	Microtus qazvinensis	F	24.07.2019	Qazvin	Takestan	Arunqash, p9	35.8889	49.2773	Negative	Negative
MHHM1130	Microtus qazvinensis	F	24.07.2019	Qazvin	Takestan	Arunqash, p13	35.8986	49.2909	Negative	Negative
MHHM1143	Microtus qazvinensis	F	26.07.2019	Qazvin	Takestan	Ghermezabad, p16	35.8912	49.2799	Negative	Negative
MHHM1147	Microtus qazvinensis	F	26.07.2019	Qazvin	Takestan	Ghermezabad,p16	35.862	49.4196	Negative	Negative
MHHM1148	Microtus qazvinensis	M	26.07.2019	Qazvin	Takestan	Ghermezabad,p16	35.8912	49.2799	Negative	Negative
MHHM1152	Microtus qazvinensis	F	26.07.2019	Qazvin	Takestan	Ghermezabad,p17	35.8912	49.2799	Negative	Negative
MHHM1153	Microtus qazvinensis	F	06.07.2020	Qazvin	Takestan	Ghermezabad,p17	35.8912	49.2799	Negative	Negative
MHHM1180	Microtus qazvinensis	M	05.08.2019	Qazvin	Takestan	Ghermezabad,p17, S	35.8995	49.2359	Negative	Negative
MHHM1225	Microtus qazvinensis	F	16.10.2019	Qazvin	Takestan	Arunqash, p9	35.9134	49.2948	Negative	Negative
MHHM1235	Microtus qazvinensis	M	17.10.2019	Qazvin	Takestan	Ghermezabsd p17	35.893	49.2327	Negative	Negative
MHHM1236	Microtus qazvinensis	M	17.10.2019	Qazvin	Takestan	Ghermezabsd p17	35.893	49.2327	Negative	Negative
MHHM1243	Microtus qazvinensis	F	19.10.2019	Qazvin	Takestan	Arunqash, p9	35.8888	49.2957	Negative	Negative
MHHM1254	Microtus qazvinensis	F	22.10.2019	Qazvin	Takestan	Arunqash, p9	35.8781	49.2951	Negative	Negative
MHHM1255	Microtus qazvinensis	M	22.10.2019	Qazvin	Takestan	Arunqash, p9	35.8781	49.2951	Negative	Negative
MHHM1296	Microtus qazvinensis	F	06.07.2020	Qazvin	Takestan	Arunqash,p9, S3	35.9084	49.3012	Negative	Negative
MHHM1299	Microtus qazvinensis	M	06.07.2020	Qazvin	Takestan	Arunqash,p9, S1	35.9065	49.3009	Negative	Negative
MHHM1300	Microtus qazvinensis	M	06.07.2020	Qazvin	Takestan	Arunqash,p9, S3	35.9084	49.3012	Negative	Negative
MHHM1302	Microtus qazvinensis	M	07.07.2020	Qazvin	Takestan	Arunqash,p9, S2	35.9083	49.301	Negative	Negative
MHHM1306	Microtus qazvinensis	F	07.07.2020	Qazvin	Takestan	Arunqash,p9, S4	35.9079	49.2998	Negative	Negative
MHHM1307	Microtus qazvinensis	M	07.07.2022	Qazvin	Takestan	Arunqash,p9, S5	35.91	49.3008	Negative	Negative
MHHM1310	Microtus qazvinensis	M	07.07.2020	Qazvin	Takestan	Arunqash,p9, S7	35.8896	49.2938	Negative	Negative
MHHM1311	Microtus qazvinensis	M	07.07.2020	Qazvin	Takestan	Arunqash,p9, S8	35.8917	49.2795	Negative	Negative
MHHM1312	Microtus qazvinensis	M	08.07.2020	Qazvin	Takestan	Arunqash,p9, S10	35.8922	49.274	Negative	Negative
MHHM1315	Microtus qazvinensis	F	08.07.2020	Qazvin	Takestan	Arunqash,p9, S6	35.8862	49.3011	Negative	Negative
MHHM1316	Microtus qazvinensis	M	16.07.2020	Qazvin	Takestan	Arunqash,p9, S7	35.8896	49.2938	Negative	Negative
MHHM1320	Microtus qazvinensis	M	08.07.2020	Qazvin	Takestan	Arunqash,p9, S6	35.9124	49.2953	Negative	Negative
MHHM1322	Microtus qazvinensis	M	09.07.2020	Qazvin	Takestan	Arunqash,p9, S11	35.8888	49.2704	Negative	Negative
MHHM1323	Microtus qazvinensis	F	09.07.2020	Qazvin	Takestan	Arunqash,p9, S11	35.8888	49.2704	Negative	Negative
MHHM1326	Microtus qazvinensis	M	09.07.2020	Qazvin	Takestan	Arunqash,p9, S12	35.8994	49.2935	Negative	Negative
MHHM1327	Microtus qazvinensis	F	09.07.2020	Qazvin	Takestan	Arunqash,p9, S13	35.9004	49.2919	Negative	Negative
MHHM1328	Microtus qazvinensis	M	09.07.2020	Qazvin	Takestan	Arunqash,p9, S12	35.8994	49.2935	Negative	Negative
MHHM1329	Microtus qazvinensis	F	09.07.2020	Qazvin	Takestan	Arunqash,p9, S13	35.9004	49.2919	Negative	Negative
MHHM1342	Microtus qazvinensis	M	09.07.2020	Qazvin	Takestan	Arunqash,p9, S8	35.9081	49.3034	Negative	Negative
MHHM1343	Microtus qazvinensis	F	09.07.2020	Qazvin	Takestan	Arunqash,p9, S8	35.8917	49.2795	Negative	Negative
MHHM1344	Microtus qazvinensis	F	09.07.2020	Qazvin	Takestan	Arunqash,p9, S8	35.8917	49.2795	Negative	Negative
MHHM1345	Microtus qazvinensis	F	09.07.2020	Qazvin	Takestan	Arunqash,p9, S8	35.8917	49.2795	Negative	Negative
MHHM1351	Microtus qazvinensis	M	10.07.2020	Qazvin	Takestan	Arunqash,p9, S12	35.8994	49.2935	Negative	Negative
MHHM1353	Microtus qazvinensis	M	10.07.2020	Qazvin	Takestan	Arunqash,p9, S13	35.9001	49.2976	Negative	Negative
MHHM1358	Microtus qazvinensis	M	10.07.2020	Qazvin	Takestan	Arunqash,p9, S13	35.9001	49.2976	Negative	Negative
MHHM1359	Microtus qazvinensis	M	10.07.2020	Qazvin	Takestan	Arunqash,p9, S7	35.9072	49.3043	Negative	Negative
MHHM1360	Microtus qazvinensis	M	10.07.2020	Qazvin	Takestan	Arunqash,p9, S7	35.9072	49.3043	Negative	Negative
MHHM1361	Microtus qazvinensis	M	10.07.2020	Qazvin	Takestan	Arunqash,p9, S7	35.9072	49.3043	Negative	Negative
MHHM1362	Microtus qazvinensis	M	10.07.2020	Qazvin	Takestan	Arunqash,p9, S8	35.9081	49.3034	Negative	Negative
MHHM1375	Microtus qazvinensis	M	11.07.2020	Qazvin	Takestan	Arunqash,p9, S14	35.904	49.2572	Negative	Negative
MHHM1393	Microtus qazvinensis	M	11.07.2020	Qazvin	Takestan	Arunqash,p9, S11	35.9142	49.2955	Negative	Negative
MHHM1394	Microtus qazvinensis	M	11.07.2020	Qazvin	Takestan	Arunqash,p9, S11	35.9142	49.2955	Negative	Negative
MHHM1395	Microtus qazvinensis	M	11.07.2020	Qazvin	Takestan	Arunqash,p9, S11	35.9142	49.2955	Negative	Negative
MHHM1397	Microtus qazvinensis	M	11.07.2020	Qazvin	Takestan	Arunqash,p9, S11	35.9142	49.2955	Negative	Negative
MHHM1405	Microtus qazvinensis	M	12.07.2020	Qazvin	Takestan	Arunqash,p9, S14	35.904	49.2572	Negative	Negative
MHHM1410	Microtus qazvinensis	M	12.07.2020	Qazvin	Takestan	Arunqash,p9, S17	35.9008	49.2949	Negative	Negative
MHHM1411	Microtus qazvinensis	M	12.07.2020	Qazvin	Takestan	Arunqash,p9, S17	35.9008	49.2949	Negative	Negative
MHHM1414	Microtus qazvinensis	M	12.07.2020	Qazvin	Takestan	Arunqash,p9, S18	35.8903	49.2365	Negative	Negative
MHHM1415	Microtus qazvinensis	M	12.07.2020	Qazvin	Takestan	Arunqash,p9, S18	35.8903	49.2365	Negative	Negative
MHHM1417	Microtus qazvinensis	M	12.07.2020	Qazvin	Takestan	Arunqash,p9, S9	35.91	49.3086	Negative	Negative
MHHM1418	Microtus qazvinensis	M	12.07.2020	Qazvin	Takestan	Arunqash,p9, S9	35.91	49.3086	Negative	Negative
MHHM1419	Microtus qazvinensis	M	12.07.2020	Qazvin	Takestan	Arunqash,p9, S9	35.91	49.3086	Negative	Negative
MHHM1420	Microtus qazvinensis	M	12.07.2020	Qazvin	Takestan	Arunqash,p9, S9	35.91	49.3086	Negative	Negative
MHHM1422	Microtus qazvinensis	M	12.07.2020	Qazvin	Takestan	Arunqash,p9, S11	35.9142	49.2955	Negative	Negative
MHHM1428	Microtus qazvinensis	M	13.07.2020	Qazvin	Takestan	Arunqash,p9, S16	35.8965	49.2376	Negative	Negative
MHHM1429	Microtus qazvinensis	M	13.07.2020	Qazvin	Takestan	Arunqash,p9, S18	35.8903	49.2365	Negative	Negative
MHHM1430	Microtus qazvinensis	M	13.07.2020	Qazvin	Takestan	Arunqash,p9, S18	35.8903	49.2365	Negative	Negative
MHHM1431	Microtus qazvinensis	M	13.07.2020	Qazvin	Takestan	Arunqash,p9, S18	35.8903	49.2365	Negative	Negative
MHHM1433	Microtus qazvinensis	M	13.07.2020	Qazvin	Takestan	Arunqash,p9, S19	35.8841	49.2366	Negative	Negative
MHHM1434	Microtus qazvinensis	M	13.07.2020	Qazvin	Takestan	Arunqash,p9, S20	35.8856	49.2406	Negative	Negative
MHHM1447	Microtus qazvinensis	M	14.07.2020	Qazvin	Takestan	Arunqash,p9, S16	35.8892	49.302	Negative	Negative
MHHM1451	Microtus qazvinensis	M	14.07.2020	Qazvin	Takestan	Arunqash,p9, S19	35.8868	49.3034	Negative	Negative
MHHM1458	Microtus qazvinensis	M	14.07.2020	Qazvin	Takestan	Arunqash,p9, S17	35.8856	49.2406	Negative	Negative
MHHM1461	Microtus qazvinensis	M	15.07.2020	Qazvin	Takestan	Arunqash,p9, S17	35.8881	49.3027	Negative	Negative
MHHM1467	Microtus qazvinensis	M	15.07.2020	Qazvin	Takestan	Arunqash, p9, S25	35.9052	49.2684	Negative	Negative
MHHM1474	Microtus qazvinensis	M	16.07.2020	Qazvin	Takestan	Arunqash, p9, S25	35.9052	49.2684	Negative	Negative
MHHM1476	Microtus qazvinensis	M	16.07.2020	Qazvin	Takestan	Arunqash, p9, S25	35.9052	49.2684	Negative	Negative
MHHM1477	Microtus qazvinensis	M	16.07.2020	Qazvin	Takestan	Arunqash, p9, S26	35.9022	49.283	Negative	Negative
MHHM1479	Microtus qazvinensis	M	16.07.2020	Qazvin	Takestan	Arunqash, p9, S27	35.9048	49.3115	Negative	Negative
MHHM1485	Microtus qazvinensis	M	16.07.2020	Qazvin	Takestan	Arunqash, p9, S23	35.8954	49.2985	Negative	Negative
MHHM1490	Microtus qazvinensis	M	16.07.2020	Qazvin	Takestan	Ghermezabad,p17, S24	35.907	49.2353	Negative	Negative
MHHM1492	Microtus qazvinensis	M	16.07.2020	Qazvin	Takestan	Ghermezabad,p17, S25	35.8991	49.2435	Negative	Negative
MHHM1506	Microtus qazvinensis	M	17.07.2020	Qazvin	Takestan	Arunqash, p9, S25	35.8991	49.2435	Negative	Negative
MHHM1509	Microtus qazvinensis	M	16.10.2020	Qazvin	Takestan	Arunqash,p9, S26	35.8974	49.3211	Negative	Negative
MHHM1226	Microtus qazvinensis	M	16.10.2020	Qazvin	Takestan	Arunqash, p9	35.908	49.3009	Negative	Negative
MHHM1505	Mus mususculus	M	17.07.2020	Qazvin	Takestan	Ghermezabad,p17, S24	35.907	49.2353	Negative	Negative
MHHM1192	Nothocricetulus migratorius	M	05.08.2019	Qazvin	Takestan	saj, p22	35.9047	49.2571	Negative	Negative
MHHM1170	Scarturus indicus	F	05.08.2019	Qazvin	Takestan	Khandab, p18	35.8935	49.2784	Negative	Negative
MHHM1171	Scarturus indicus	F	05.08.2019	Qazvin	Takestan	Khandab,p18	35.9002	49.2931	Negative	Negative
MHHM1425	Scarturus williamsi	F	10.07.2020	Qazvin	Takestan	Khandab, p24	35.9007	49.369	Negative	Negative
MHHM1446	Scarturus williamsi	F	13.07.2020	Qazvin	Takestan	Khandab, p24	35.9007	49.369	Negative	Negative
MHHM1469	Scarturus williamsi	F	15.07.2020	Qazvin	Takestan	Khandab, p24	35.8978	49.386	Negative	Negative

## Sheet: Golden Jackal
Muesum Voucher	Species	Gender	date	province	county	Village	Latitude	Longitud	Elevation	Serological ELISA (IgG)	PCR
MHHM1077	Canis eureus( Golden Jackal)	F	20.07.2019	Qazvin	Takestan	Arunqash,p9	35.8735	49.3748	1564	Positive	Negative

## Sheet: Vulpes
Muesum Voucher	Species	Gender	date	province	county	Village	Latitude	Longitud	Elevation	Serological ELISA (IgG)	PCR
MHHM1116	Vulpes vulpes	F	21.07.2019	Qazvin	Takestan	Sadeghabad, p7	35.8587	49.4255	1865	Negative	Negative
MHHM1117	Vulpes vulpes	M	21.07.2019	Qazvin	Takestan	Sadeghabad, p7	35.862	49.4196	1874	Negative	Negative

## Sheet: Dog
Muesum Voucher	Species	Date	province	county	Village	Serological ELISA (IgG)
D1	Dog	25.07.2019	Qazvin	Takestan	Arunqash	Negative
D2	Dog	25.07.2019	Qazvin	Takestan	Arunqash	Negative
D3	Dog	25.07.2019	Qazvin	Takestan	Arunqash	Negative
D4	Dog	25.07.2019	Qazvin	Takestan	Arunqash	Negative
D5	Dog	25.07.2019	Qazvin	Takestan	Hydarieh	Negative
D6	Dog	25.07.2019	Qazvin	Takestan	Hydarieh	Negative
D7	Dog	25.07.2019	Qazvin	Takestan	Hydarieh	Negative
D8	Dog	25.07.2019	Qazvin	Takestan	Hydarieh	Negative
D9	Dog	25.07.2019	Qazvin	Takestan	Hydarieh	Negative
D10	Dog	25.07.2019	Qazvin	Takestan	Hydarieh	Negative
D11	Dog	25.07.2019	Qazvin	Takestan	Hydarieh	Positive
D12	Dog	25.07.2019	Qazvin	Takestan	Hydarieh	Negative
D13	Dog	25.07.2019	Qazvin	Takestan	Hydarieh	Negative
D14	Dog	25.07.2019	Qazvin	Takestan	Hydarieh	Negative
D15	Dog	25.07.2019	Qazvin	Takestan	Hydarieh	Negative
D16	Dog	25.07.2019	Qazvin	Takestan	Orneh	Negative
D17	Dog	25.07.2019	Qazvin	Takestan	Saj	Negative
D18	Dog	25.07.2019	Qazvin	Takestan	Hydarieh	Negative
D19	Dog	25.07.2019	Qazvin	Takestan	Saj	Negative
D20	Dog	25.07.2019	Qazvin	Takestan	Saj	Positive
D21	Dog	25.07.2019	Qazvin	Takestan	Saj	Negative
D22	Dog	25.07.2019	Qazvin	Takestan	Saj	Negative
D23	Dog	25.07.2019	Qazvin	Takestan	Hydarieh	Positive
D24	Dog	25.07.2019	Qazvin	Takestan	Hydarieh	Negative
D25	Dog	25.07.2019	Qazvin	Takestan	Saj	Negative
D26	Dog	25.07.2019	Qazvin	Takestan	Orneh	Negative
D27	Dog	25.07.2019	Qazvin	Takestan	Orneh	Negative
D28	Dog	25.07.2019	Qazvin	Takestan	Hydarieh	Negative
D29	Dog	25.07.2019	Qazvin	Takestan	Orneh	Negative
D30	Dog	25.07.2019	Qazvin	Takestan	Orneh	Negative
D31	Dog	25.07.2019	Qazvin	Takestan	Saj	Negative
D32	Dog	25.07.2019	Qazvin	Takestan	Hydarieh	Negative
D33	Dog	25.07.2019	Qazvin	Takestan	Saj	Negative
D34	Dog	25.07.2019	Qazvin	Takestan	Saj	Negative
D35	Dog	25.07.2019	Qazvin	Takestan	Orneh	Negative
D36	Dog	25.07.2019	Qazvin	Takestan	Orneh	Negative
D37	Dog	25.07.2019	Qazvin	Takestan	Orneh	Positive
D38	Dog	25.07.2019	Qazvin	Takestan	Orneh	Negative
D39	Dog	25.07.2019	Qazvin	Takestan	Orneh	Negative
D40	Dog	25.07.2019	Qazvin	Takestan	Orneh	Negative
D41	Dog	25.07.2019	Qazvin	Takestan	Orneh	Negative
D42	Dog	25.07.2019	Qazvin	Takestan	Orneh	Negative
D43	Dog	28.07.2019	Qazvin	Takestan	Shakhdar	Negative
D44	Dog	28.07.2019	Qazvin	Takestan	Shakhdar	Negative
D45	Dog	28.07.2019	Qazvin	Takestan	Arochan	Negative
D46	Dog	28.07.2019	Qazvin	Takestan	Shakhdar	Negative
D47	Dog	28.07.2019	Qazvin	Takestan	Shakhdar	Negative
D48	Dog	28.07.2019	Qazvin	Takestan	Arochan	Negative
D49	Dog	28.07.2019	Qazvin	Takestan	Arochan	Negative
D50	Dog	28.07.2019	Qazvin	Takestan	Arochan	Negative
D51	Dog	28.07.2019	Qazvin	Takestan	Arochan	Negative
D52	Dog	28.07.2019	Qazvin	Takestan	Shakhdar	Negative
D53	Dog	28.07.2019	Qazvin	Takestan	Shakhdar	Negative
D54	Dog	28.07.2019	Qazvin	Takestan	Shakhdar	Negative
D55	Dog	28.07.2019	Qazvin	Takestan	Shakhdar	Negative
D56	Dog	28.07.2019	Qazvin	Takestan	Arochan	Negative
D57	Dog	28.07.2019	Qazvin	Takestan	Shakhdar	Negative
D58	Dog	08.08.2019	Qazvin	Takestan	Ghermezabad	Negative
D59	Dog	08.08.2019	Qazvin	Takestan	Ghermezabad	Negative
D60	Dog	08.08.2019	Qazvin	Takestan	Ghermezabad	Negative
D61	Dog	08.08.2019	Qazvin	Takestan	Ghermezabad	Negative
D62	Dog	08.08.2019	Qazvin	Takestan	Ghermezabad	Negative
D63	Dog	08.08.2019	Qazvin	Takestan	Ghermezabad	Negative
D64	Dog	08.08.2019	Qazvin	Takestan	Ghermezabad	Negative
D65	Dog	08.08.2019	Qazvin	Takestan	Ghermezabad	Negative
D66	Dog	08.08.2019	Qazvin	Takestan	Ghermezabad	Negative
D67	Dog	08.08.2019	Qazvin	Takestan	Ghermezabad	Negative
D68	Dog	08.08.2019	Qazvin	Takestan	Arunqash	Negative
D69	Dog	08.08.2019	Qazvin	Takestan	Arunqash	Negative
D70	Dog	08.08.2019	Qazvin	Takestan	Arunqash	Negative
D71	Dog	08.08.2019	Qazvin	Takestan	Arunqash	Negative
D72	Dog	08.08.2019	Qazvin	Takestan	Arunqash	Negative
D73	Dog	08.08.2019	Qazvin	Takestan	Arunqash	Negative
D74	Dog	08.08.2019	Qazvin	Takestan	Arunqash	Negative
D75	Dog	08.08.2019	Qazvin	Takestan	Arunqash	Positive
D76	Dog	08.08.2019	Qazvin	Takestan	Arunqash	Negative
D77	Dog	08.08.2019	Qazvin	Takestan	Arunqash	Negative
D78	Dog	08.08.2019	Qazvin	Takestan	Shaklin	Negative
D79	Dog	08.08.2019	Qazvin	Takestan	Shaklin	Negative
D80	Dog	08.08.2019	Qazvin	Takestan	Shaklin	Negative
D81	Dog	08.08.2019	Qazvin	Takestan	Shaklin	Negative
D82	Dog	08.08.2019	Qazvin	Takestan	Shaklin	Negative
D83	Dog	08.08.2019	Qazvin	Takestan	Shaklin	Negative
D84	Dog	08.08.2019	Qazvin	Takestan	Shaklin	Negative
D85	Dog	08.08.2019	Qazvin	Takestan	Nahab	Negative
D86	Dog	08.08.2019	Qazvin	Takestan	Nahab	Negative
D87	Dog	08.08.2019	Qazvin	Takestan	Nahab	Negative
D88	Dog	08.08.2019	Qazvin	Takestan	Nahab	Negative
D89	Dog	08.08.2019	Qazvin	Takestan	Nahab	Negative
D90	Dog	08.08.2019	Qazvin	Takestan	Nahab	Negative
D91	Dog	08.08.2019	Qazvin	Takestan	Nahab	Positive
D92	Dog	08.08.2019	Qazvin	Takestan	Nahab	Negative
D93	Dog	08.08.2019	Qazvin	Takestan	Sadeghabad	Negative
D94	Dog	08.08.2019	Qazvin	Takestan	Nahab	Negative
D95	Dog	08.08.2019	Qazvin	Takestan	Gharacheh ghia	Negative
D96	Dog	08.08.2019	Qazvin	Takestan	Gharacheh ghia	Negative
D97	Dog	08.08.2019	Qazvin	Takestan	Gharacheh ghia	Negative
D98	Dog	08.08.2019	Qazvin	Takestan	Orneh	Negative
D99	Dog	08.08.2019	Qazvin	Takestan	Yam cheshmeh	Negative
D100	Dog	08.08.2019	Qazvin	Takestan	Yam cheshmeh	Negative
D101	Dog	08.08.2019	Qazvin	Takestan	Yam cheshmeh	Negative
D102	Dog	08.08.2019	Qazvin	Takestan	Yam cheshmeh	Negative
D103	Dog	08.08.2019	Qazvin	Takestan	Boozendan	Negative
D104	Dog	08.08.2019	Qazvin	Takestan	Boozendan	Negative
D105	Dog	08.08.2019	Qazvin	Takestan	Boozendan	Negative
D106	Dog	08.08.2019	Qazvin	Takestan	Boozendan	Negative
D107	Dog	08.08.2019	Qazvin	Takestan	Boozendan	Negative
D108	Dog	08.08.2019	Qazvin	Takestan	Boozendan	Negative
D109	Dog	08.08.2019	Qazvin	Takestan	Boozendan	Negative
D110	Dog	08.08.2019	Qazvin	Takestan	Boozendan	Negative
D111	Dog	08.08.2019	Qazvin	Takestan	Boozendan	Negative
D112	Dog	08.08.2019	Qazvin	Takestan	Boozendan	Negative
D113	Dog	08.08.2019	Qazvin	Takestan	Boozendan	Negative
D114	Dog	08.08.2019	Qazvin	Takestan	Chozeh	Negative
D115	Dog	08.08.2019	Qazvin	Takestan	Chozeh	Negative
D116	Dog	08.08.2019	Qazvin	Takestan	Chozeh	Negative
D117	Dog	08.08.2019	Qazvin	Takestan	Chozeh	Negative
D118	Dog	08.08.2019	Qazvin	Takestan	Chozeh	Negative
D119	Dog	08.08.2019	Qazvin	Takestan	Chozeh	Negative
D120	Dog	08.08.2019	Qazvin	Takestan	Nahab	Negative
D121	Dog	08.08.2019	Qazvin	Takestan	Nahab	Negative
D122	Dog	31.07.2019	Qazvin	Takestan	Ghermezabad	Negative
D123	Dog	31.07.2019	Qazvin	Takestan	Ghermezabad	Negative
D124	Dog	31.07.2019	Qazvin	Takestan	Arunqash	Negative
D125	Dog	31.07.2019	Qazvin	Takestan	Arunqash	Negative
D126	Dog	31.07.2019	Qazvin	Takestan	Arunqash	Negative
D127	Dog	13.08.2019	Qazvin	Takestan	Haji abad	Negative
D128	Dog	13.08.2019	Qazvin	Takestan	Haji abad	Negative
D129	Dog	13.08.2019	Qazvin	Takestan	Haji abad	Negative
D130	Dog	13.08.2019	Qazvin	Takestan	Haji abad	Negative
D131	Dog	13.08.2019	Qazvin	Takestan	Haji abad	Negative
D132	Dog	11.08.2019	Qazvin	Takestan	Shanin	Negative
D133	Dog	11.08.2019	Qazvin	Takestan	Shanin	Negative
D134	Dog	11.08.2019	Qazvin	Takestan	Shanin	Negative
D135	Dog	11.08.2019	Qazvin	Takestan	Shanin	Negative
D136	Dog	11.08.2019	Qazvin	Takestan	Yam cheshmeh	Negative
D137	Dog	11.08.2019	Qazvin	Takestan	Yam cheshmeh	Negative
D138	Dog	11.08.2019	Qazvin	Takestan	Yam cheshmeh	Negative
D139	Dog	11.08.2019	Qazvin	Takestan	Yam cheshmeh	Positive
D140	Dog	14.08.2019	Qazvin	Takestan	Tablshekin	Negative
D141	Dog	14.08.2019	Qazvin	Takestan	Tablshekin	Negative
D142	Dog	14.08.2019	Qazvin	Takestan	Tablshekin	Negative
D143	Dog	14.08.2019	Qazvin	Takestan	Tablshekin	Negative
D144	Dog	14.08.2019	Qazvin	Takestan	Tablshekin	Negative
D145	Dog	14.08.2019	Qazvin	Takestan	Tablshekin	Negative
D146	Dog	14.08.2019	Qazvin	Takestan	Saeeidabad	Negative
D147	Dog	14.08.2019	Qazvin	Takestan	Saeeidabad	Negative
D148	Dog	14.08.2019	Qazvin	Takestan	Saeeidabad	Negative
D149	Dog	14.08.2019	Qazvin	Takestan	Saeeidabad	Negative
D150	Dog	14.08.2019	Qazvin	Takestan	Saeeidabad	Negative
D151	Dog	14.08.2019	Qazvin	Takestan	Saeeidabad	Negative
D152	Dog	14.08.2019	Qazvin	Takestan	Hesar valiasr	Negative
D153	Dog	14.08.2019	Qazvin	Takestan	Hesar valiasr	Negative
D154	Dog	14.08.2019	Qazvin	Takestan	Hesar valiasr	Negative
D155	Dog	14.08.2019	Qazvin	Takestan	Hesar valiasr	Negative
D156	Dog	14.08.2019	Qazvin	Takestan	Hesar valiasr	Negative
D157	Dog	14.08.2019	Qazvin	Takestan	Hesar valiasr	Negative
D158	Dog	14.08.2019	Qazvin	Takestan	Hesar valiasr	Negative
D159	Dog	14.08.2019	Qazvin	Takestan	Hesar valiasr	Negative
D160	Dog	14.08.2019	Qazvin	Takestan	Hesar valiasr	Negative
D161	Dog	14.08.2019	Qazvin	Takestan	Hesar valiasr	Negative
D162	Dog	14.08.2019	Qazvin	Takestan	Hesar valiasr	Negative
D163	Dog	14.08.2019	Qazvin	Takestan	Hesar valiasr	Negative
D164	Dog	14.08.2019	Qazvin	Takestan	Unkhown	Negative
D165	Dog	15.08.2019	Qazvin	Takestan	Abgarm	Negative
D166	Dog	15.08.2019	Qazvin	Takestan	Abgarm	Negative
D167	Dog	15.08.2019	Qazvin	Takestan	Abgarm	Negative
D168	Dog	15.08.2019	Qazvin	Takestan	Abgarm	Negative
D169	Dog	15.08.2019	Qazvin	Takestan	Abgarm	Negative
D170	Dog	15.08.2019	Qazvin	Takestan	Abgarm	Negative
D171	Dog	15.08.2019	Qazvin	Takestan	Abgarm	Negative
D172	Dog	15.08.2019	Qazvin	Takestan	Abgarm	Negative
D173	Dog	15.08.2019	Qazvin	Takestan	Abgarm	Negative
D174	Dog	15.08.2019	Qazvin	Takestan	Mahmmod abad	Negative
D175	Dog	15.08.2019	Qazvin	Takestan	Mahmmod abad	Negative
D176	Dog	15.08.2019	Qazvin	Takestan	Mahmmod abad	Negative
D177	Dog	15.08.2019	Qazvin	Takestan	Mahmmod abad	Negative
D178	Dog	15.08.2019	Qazvin	Takestan	Mahmmod abad	Negative
D179	Dog	15.08.2019	Qazvin	Takestan	Mahmmod abad	Negative
D180	Dog	15.08.2019	Qazvin	Takestan	Mahmmod abad	Negative
D181	Dog	15.08.2019	Qazvin	Takestan	Mahmmod abad	Negative
D182	Dog	15.08.2019	Qazvin	Takestan	Mahmmod abad	Negative
D183	Dog	15.08.2019	Qazvin	Takestan	Mahmmod abad	Negative
D184	Dog	15.08.2019	Qazvin	Takestan	Mahmmod abad	Positive
D185	Dog	15.08.2019	Qazvin	Takestan	Mahmmod abad	Positive
D186	Dog	15.08.2019	Qazvin	Takestan	Mahmmod abad	Negative
